# Supplementary material for: Acyl Hydrazides and Acyl Hydrazones as High-Performance Chemical Exchange Saturation Transfer MRI Contrast Agents
Source: Pharmaceuticals (Basel). 2023 Apr 23;16(5):639. doi: 10.3390/ph16050639 (PMC10223748; doi:10.3390/ph16050639)
Supplement: Supplementary file 1 [file pharmaceuticals-16-00639-s001.zip]

Archive with 1 entries (1 files):
- pharmaceuticals-2301065-supplementary.pdf
